# Supplementary material for: Long term culture of mesenchymal stem cells in hypoxia promotes a genetic program maintaining their undifferentiated and multipotent status
Source: BMC Cell Biol. 2011 Mar 30;12:12. doi: 10.1186/1471-2121-12-12 (PMC3073900; doi:10.1186/1471-2121-12-12)
Supplement: Additional file 1 — HN-fold change 4. [file 1471-2121-12-12-S1.XLS]

## Sheet: Feuil1
							# Notes : Fold change >= 4.0
							#Entity List : Hypoxie/Normoxie P2 Fold change >= 2.0
							#Interpretation : Hypoxie/Normoxie P2
							#Experiment : MSC Hypoxie Normoxie
							#Fold-Change cut-off : 4.0
							#Pairing option : Pairs of conditions
							#Condition pairs :
							#[2-H] vs [2-N]
							#Minimum number of pairs:1 out of 1 condition pairs.
							# Technology : Agilent.SingleColor.14850
							# Owner : gxuser
							# Created On : Thu Jan 07 12:28:59 CET 2010
						US45103022_SLOT01_S01_GE1-v5_95_Feb07_1_4.txt:gProcessedSignal(normalized)	ProbeName	Fold change([2-H] vs [2-N])	Regulation([2-H] vs [2-N])	US45103022_SLOT01_S01_GE1-v5_95_Feb07_1_1.txt:gProcessedSignal(normalized)	US45103022_SLOT01_S01_GE1-v5_95_Feb07_1_2.txt:gProcessedSignal(normalized)	US45103022_SLOT01_S01_GE1-v5_95_Feb07_1_3.txt:gProcessedSignal(normalized)	US45103022_SLOT01_S01_GE1-v5_95_Feb07_1_4.txt:gProcessedSignal(normalized)	US45103022_SLOT02_S01_GE1-v5_95_Feb07_1_1.txt:gProcessedSignal(normalized)	US45103022_SLOT02_S01_GE1-v5_95_Feb07_1_2.txt:gProcessedSignal(normalized)	US45103022_SLOT02_S01_GE1-v5_95_Feb07_1_3.txt:gProcessedSignal(normalized)	US45103022_SLOT02_S01_GE1-v5_95_Feb07_1_4.txt:gProcessedSignal(normalized)	US45103022_SLOT03_S01_GE1-v5_95_Feb07_1_1.txt:gProcessedSignal(normalized)	US45103022_SLOT03_S01_GE1-v5_95_Feb07_1_2.txt:gProcessedSignal(normalized)	US45103022_SLOT03_S01_GE1-v5_95_Feb07_1_3.txt:gProcessedSignal(normalized)	US45103022_SLOT03_S01_GE1-v5_95_Feb07_1_4.txt:gProcessedSignal(normalized)	US45103022_SLOT04_S01_GE1-v5_95_Feb07_1_1.txt:gProcessedSignal(normalized)	Common name	GeneSymbol	Description	GenbankAccession	ControlType	Chromosome End Index(Avadis)	Chromosome Number(Avadis)	Chromosome Start Index(Avadis)	Chromosome Strand(Avadis)	Cytoband	RefSeq
						-1.5933914	A_23_P110253	8.624546	up	1.7393937	1.8357139	-1.4281435	-1.5933914	0.16961479	-0.0037870407	-0.12166786	0.23053885	0.0	-0.039279938	1.7724347	1.7204165	-1.002841	NM_000222	KIT	Homo sapiens v-kit Hardy-Zuckerman 4 feline sarcoma viral oncogene homolog (KIT), mRNA [NM_000222]	NM_000222	false	55301327	chr4	55301268	+	4q12	NM_000222
						1.7328968	A_23_P210001	7.7090383	down	-1.4708214	-1.4059925	1.5858545	1.7328968	0.3519411	0.2475195	0.24116707	-0.18473434	0.0	-0.09579754	-1.3500891	-1.4101973	1.2930765	NM_003466	PAX8	Homo sapiens paired box gene 8 (PAX8), transcript variant PAX8A, mRNA [NM_003466]	NM_003466	false	113691555	chr2	113691496	-	2q13	NM_003466
						1.3006134	A_24_P186030	109.491486	down	-5.3639054	-6.119485	1.2291031	1.3006134	0.0032396317	0.0	-0.1584959	0.08884144	-0.06559849	0.0033540726	-5.5900283	-5.1622705	1.1175404	NM_002760	PRKY	Homo sapiens protein kinase, Y-linked (PRKY), mRNA [NM_002760]	NM_002760	false	7303901	chrY	7303842	+	Yp11.2	NM_002760
						-0.6973715	A_23_P107116	5.407332	up	1.4902306	1.3601036	-1.0977039	-0.6973715	0.0	-0.02392292	-0.17069435	0.09475517	0.059586525	-0.098270416	1.5629864	1.3730707	-1.1698823	NM_007148	ZNF179	Homo sapiens zinc finger protein 179 (ZNF179), mRNA [NM_007148]	NM_007148	false	19261140	chr17	19261081	+	17p11.2	NM_007148
						1.1071873	A_24_P115762	4.9041934	down	-1.1158199	-1.2093163	1.0344744	1.1071873	-0.007016182	0.0	-0.010210037	0.52678585	0.42153645	0.5310106	-1.2530518	-1.2128572	1.1471024	NM_148170	CTSC	Homo sapiens cathepsin C (CTSC), transcript variant 2, mRNA [NM_148170]	NM_148170	false	87699045	chr11	87698986	-	11q14.2	NM_148170
						-1.3338847	A_23_P431268	13.5899315	up	2.364469	2.3531423	-1.549171	-1.3338847	0.0	0.14436054	0.12586927	-1.5299301	-1.3988547	-1.3567863	2.21555	2.2225165	-1.5435848	NM_014935	PLEKHA6	Homo sapiens pleckstrin homology domain containing, family A member 6 (PLEKHA6), mRNA [NM_014935]	NM_014935	false	202454692	chr1	202454633	-	1q32.1	NM_014935
						-2.106257	A_24_P37409	4.22707	up	0.07065964	0.09530544	-1.8877072	-2.106257	-0.15918255	0.044917107	-0.124946594	-0.073186874	0.07718468	0.0	0.057312965	0.1331482	-1.9776902	NM_004418	DUSP2	Homo sapiens dual specificity phosphatase 2 (DUSP2), mRNA [NM_004418]	NM_004418	false	96173689	chr2	96173630	-	2q11.2	NM_004418
						1.1818295	A_32_P196142	4.542653	down	-1.0228367	-1.0723	0.9860277	1.1818295	0.020460129	-0.21712875	-0.16018295	0.12647915	0.0	0.036107063	-1.1743822	-1.150527	1.0677137	A_32_P196142	A_32_P196142			false	57424354	chr18	57424295	-	18q21.33
						-1.5450072	A_23_P341938	5.1304846	up	0.9537649	0.72389984	-1.4237247	-1.5450072	0.05401802	0.17722702	0.0	-0.12337685	-0.16095448	-0.19819641	0.8759775	0.817646	-1.5800867	NM_005450	NOG	Homo sapiens noggin (NOG), mRNA [NM_005450]	NM_005450	false	52027277	chr17	52027218	+	17q22	NM_005450
						1.9422121	A_23_P19894	8.772663	down	-1.0413761	-1.2237692	1.9845352	1.9422121	0.0	-0.13057804	-0.08652973	0.58658886	0.46608353	0.43211174	-1.1459713	-1.1631107	2.041627	NM_198098	AQP1	Homo sapiens aquaporin 1 (Colton blood group) (AQP1), mRNA [NM_198098]	NM_198098	false	30931343	chr7	30931284	+	7p15.1	NM_198098
						0.5439205	A_24_P511877	4.152196	down	-1.0881577	-0.87804604	1.3335681	0.5439205	0.13437271	0.06484699	0.75734377	0.0	-0.22141314	-0.19007254	-0.931911	-0.88824224	1.4443669	AK128714	LOC642123	Homo sapiens cDNA FLJ46881 fis, clone UTERU3015647, moderately similar to Embigin precursor. [AK128714]	AK128714	false	121008105	chr1	121008046	+	1p11.2	XR_017692
						1.397994	A_23_P21092	4.660797	down	-0.83892345	-0.6949649	1.5772314	1.397994	-0.4333868	-0.2571268	0.017861366	0.0	0.7620592	0.74672604	-0.6979728	-0.5892172	1.5706959	NM_001740	CALB2	Homo sapiens calbindin 2, 29kDa (calretinin) (CALB2), transcript variant CALB2, mRNA [NM_001740]	NM_001740	false	69981169	chr16	69977010	+	16q22.3	NM_001740
						-1.1736622	A_32_P74752	8.989008	up	1.9036698	1.9112325	-1.1802311	-1.1736622	0.17565489	0.27687836	0.0	-0.4476862	-0.3233323	-0.5670419	1.8474636	1.7171569	-1.6159506	AK130456	AK130456	Homo sapiens cDNA FLJ26946 fis, clone RCT08108. [AK130456]	AK130456	false	27838909	chr6	27838850	+	6p22.1
						0.6031666	A_23_P37914	4.711648	down	-1.5672235	-1.8265052	0.54841614	0.6031666	0.10834837	-0.18821907	-0.32379055	0.0	0.5730667	0.069685936	-1.687964	-1.4812875	0.6348772	NM_052944	SLC5A11	Homo sapiens solute carrier family 5 (sodium/glucose cotransporter), member 11 (SLC5A11), mRNA [NM_052944]	NM_052944	false	24830378	chr16	24830319	+	16p12.1	NM_052944
						-1.8423815	A_23_P42706	4.7972727	up	1.246428	0.9155426	-1.0125561	-1.8423815	0.0028328896	0.0	-0.09832096	-0.4867115	0.021754265	-0.19448233	1.0048761	1.054244	-0.76588774	NM_005523	HOXA11	Homo sapiens homeobox A11 (HOXA11), mRNA [NM_005523]	NM_005523	false	27188777	chr7	27188718	-	7p15.2	NM_005523
						1.3474655	A_23_P132121	4.33512	down	-0.8838806	-0.963439	1.2025595	1.3474655	0.9020996	0.73525333	0.612483	-0.07666588	0.0	-0.050020218	-0.9385166	-0.89429474	1.0380926	NM_173354	SNF1LK	Homo sapiens SNF1-like kinase (SNF1LK), mRNA [NM_173354]	NM_173354	false	43659247	chr21	43659188	-	21q22.3	NM_173354
						-2.0032787	A_32_P134427	7.159993	up	0.72762156	0.70157814	-2.4885588	-2.0032787	0.11070633	-0.22931099	0.10477877	-0.0042071342	-0.13885546	0.0	0.5620885	0.6439271	-2.0516262	BC048201	BC048201	Homo sapiens, clone IMAGE:3660074, mRNA. [BC048201]	BC048201	false	14438456	chr21	14438397	+	21q11.2
						-0.8614006	A_23_P137896	5.8069043	up	1.9389195	1.8675251	-0.6738982	-0.8614006	0.18281126	0.0	0.06857872	-0.07335377	-0.052983284	-0.2895484	1.8132358	1.8812952	-0.45227718	NM_022120	OXCT2	Homo sapiens 3-oxoacid CoA transferase 2 (OXCT2), mRNA [NM_022120]	NM_022120	false	40008694	chr1	40008635	-	1p34.2	NM_022120
						-1.0397363	A_24_P839075	4.7524204	up	1.082747	0.9771919	-1.5137091	-1.0397363	-0.32922602	0.0	0.35286236	-0.18967867	0.21343088	-0.08797407	1.0182366	1.1662169	-1.0092478	A_24_P839075	A_24_P839075			false
						-2.935069	A_23_P72737	8.977221	up	0.22453785	0.10450935	-3.0130625	-2.935069	0.28672218	0.015034676	0.0	-0.47696018	-0.60992146	-0.5949564	0.13723373	0.15579796	-3.084116	NM_003641	IFITM1	Homo sapiens interferon induced transmembrane protein 1 (9-27) (IFITM1), mRNA [NM_003641]	NM_003641	false	305268	chr11	305209	+	11p15.5	NM_003641
						0.8816099	A_24_P935454	7.0357323	down	-1.7557907	-1.7605948	1.300787	0.8816099	-0.2519455	0.0	0.4061098	-0.0017418861	0.014203072	0.09978342	-1.5655532	-1.3650169	1.4264884	AY358106	AY358106	Homo sapiens clone DNA119534 LCII3035 (UNQ3035) mRNA, complete cds. [AY358106]	AY358106	false	27074352	chr11	27074293	-	11p14.2
						2.5700111	A_23_P89431	6.243607	down	-0.21574593	-0.1454773	2.356473	2.5700111	0.025717735	0.0	-0.10426903	0.17414188	-0.04095745	0.056981087	-0.24181652	-0.25418472	2.3577366	NM_002982	CCL2	Homo sapiens chemokine (C-C motif) ligand 2 (CCL2), mRNA [NM_002982]	NM_002982	false	29608222	chr17	29608163	+	17q12	NM_002982
						0.60062075	A_32_P12504	4.164426	down	-1.5095191	-1.5657191	0.34107828	0.60062075	0.73258877	0.67436504	0.6227665	0.0	-0.48693705	-0.4660678	-1.9212842	-1.5966225	0.28779507	BC024745	BC024745	Homo sapiens cDNA clone IMAGE:4944483. [BC024745]	BC024745	false	43921760	chr11	43921701	-	11p11.2
						0.8650112	A_23_P21495	4.851198	down	-1.2916951	-1.3937426	0.68689775	0.8650112	0.0	0.06533098	0.0115327835	0.03841114	-0.14871454	-0.21344328	-1.6370616	-1.6212378	0.8253112	NM_003890	FCGBP	Homo sapiens Fc fragment of IgG binding protein (FCGBP), mRNA [NM_003890]	NM_003890	false	45045966	chr19	45045907	-	19q13.2	NM_003890
						-1.512742	A_24_P919150	6.2548122	up	1.2070265	1.2404747	-1.1971102	-1.512742	-0.6149769	-0.4637556	-0.45294094	0.0	0.5338373	0.33389854	1.3282814	1.3669195	-1.368021	L12234	L12234	Human aggrecan mRNA, exon 1. [L12234]	L12234	false	87212564	chr15	87212505	+	15q26.1
						0.3244915	A_32_P14762	4.5817833	down	-1.8686457	-1.8871331	0.15486002	0.3244915	0.45026016	0.4153967	0.39292717	-0.09660578	-0.12202549	0.0	-1.9767346	-2.0776482	0.25075483	NM_001080507	LOC441161	Homo sapiens hypothetical LOC441161 (LOC441161), mRNA [NM_001080507]	NM_001080507	false	74135134	chr6	74135075	-	6q13	NM_001080507
						-2.0135107	A_23_P128744	7.5058227	up	0.94717026	0.8538523	-2.12858	-2.0135107	0.16731071	0.1128521	0.0	-0.30383778	-0.28020287	-0.35813522	0.81808853	0.8194456	-2.0030222	NM_000710	BDKRB1	Homo sapiens bradykinin receptor B1 (BDKRB1), mRNA [NM_000710]	NM_000710	false	95800823	chr14	95800764	+	14q32.2	NM_000710
						2.4130487	A_23_P372834	9.9632635	down	-0.9618988	-1.0777884	2.1998081	2.4130487	-0.05876541	-0.19154358	0.0	0.5767927	0.5334444	0.5528984	-1.0380011	-1.0843925	2.215438	NM_198098	AQP1	Homo sapiens aquaporin 1 (Colton blood group) (AQP1), mRNA [NM_198098]	NM_198098	false	30931640	chr7	30931582	+	7p15.1	NM_198098
						-0.2561965	A_23_P373521	4.011064	up	1.6314573	1.5621862	-0.35972643	-0.2561965	0.22882366	-0.020511627	0.3425579	-0.057561874	0.0	-0.05794859	1.6159105	1.696146	-0.516757	NM_021973	HAND2	Homo sapiens heart and neural crest derivatives expressed 2 (HAND2), mRNA [NM_021973]	NM_021973	false	174684907	chr4	174684848	-	4q34.1	NM_021973
						-2.0024595	A_24_P293530	4.648415	up	0.63030434	0.78429985	-1.3152671	-2.0024595	0.06249714	0.050047398	0.0	-0.36828423	-0.57045317	-0.40095186	0.6431618	0.75927114	-1.2197123	NM_178033	CYP4X1	Homo sapiens cytochrome P450, family 4, subfamily X, polypeptide 1 (CYP4X1), mRNA [NM_178033]	NM_178033	false	47288648	chr1	47288589	+	1p33	NM_178033
						1.8984823	A_23_P122443	4.6285763	down	-0.3913622	-0.27590275	1.7950287	1.8984823	-0.023281097	0.0	-0.27250576	0.016215324	0.16858292	0.20662498	-0.3895073	-0.31634808	1.9083538	NM_005319	HIST1H1C	Homo sapiens histone cluster 1, H1c (HIST1H1C), mRNA [NM_005319]	NM_005319	false	26164088	chr6	26164029	-	6p22.1	NM_005319
						-0.4087658	A_32_P214011	4.09679	up	1.2757368	1.3030663	-0.9113159	-0.4087658	-0.13593006	-0.061710358	0.0	0.26279068	-0.22403145	0.17698097	1.3191319	1.2110653	-0.95164967	AI620901	AI620901	AI620901 tu05d02.x1 NCI_CGAP_Pr28 Homo sapiens cDNA clone IMAGE:2250147 3', mRNA sequence [AI620901]	AI620901	false	55477151	chr3	55477092	+	3p14.3
						-1.0901704	A_24_P941359	14.323266	up	2.7646189	2.873085	-0.8428235	-1.0901704	0.0	0.10710192	0.17239523	-0.54592943	-0.83262396	-0.55018854	2.8620987	2.8007622	-1.1124487	AB002384	C6orf32	Homo sapiens mRNA for KIAA0386 gene, partial cds. [AB002384]	AB002384	false	24912780	chr6	24912721	-	6p22.2
						1.8637171	A_32_P125338	4.8593106	down	-0.40447283	-0.62952423	1.6647139	1.8637171	0.416924	0.42908192	0.27335262	-0.40859842	-0.0038166046	0.0	-0.5115981	-0.6709852	1.6513886	NM_207334	FAM43B	Homo sapiens family with sequence similarity 43, member B (FAM43B), mRNA [NM_207334]	NM_207334	false	20754086	chr1	20754027	+	1p36.12	NM_207334
						1.3748674	A_23_P163251	4.3500466	down	-0.804502	-0.7515812	1.082406	1.3748674	0.0	-0.2571802	-0.39856815	0.18339252	0.3498497	0.30774546	-0.801517	-1.0328751	1.3629622	NM_017705	PAQR5	Homo sapiens progestin and adipoQ receptor family member V (PAQR5), mRNA [NM_017705]	NM_017705	false	67483339	chr15	67483280	+	15q23	NM_017705
						1.5157385	A_23_P118571	4.182053	down	-0.94122267	-0.44452286	1.3318582	1.5157385	-0.251791	0.4079528	-0.35785246	0.2648921	0.0	0.2584281	-0.6121254	-0.8775344	1.1884832	NM_025237	SOST	Homo sapiens sclerosteosis (SOST), mRNA [NM_025237]	NM_025237	false	39187553	chr17	39187494	-	17q21.31	NM_025237
						1.5911884	A_23_P72663	5.8968525	down	-0.70895195	-0.7854438	1.8615885	1.5911884	0.0	0.085828304	-0.15828848	0.008379936	0.07653189	-0.15345907	-0.87397575	-0.96134853	1.7297688	NM_001012393	OPCML	Homo sapiens opioid binding protein/cell adhesion molecule-like (OPCML), transcript variant 2, mRNA [NM_001012393]	NM_001012393	false	131793923	chr11	131793864	-	11q25	NM_001012393
						1.6914878	A_23_P145824	4.9301367	down	-0.61897135	-0.49423742	1.683939	1.6914878	0.71192694	0.41501474	0.29729128	-1.9465184	-0.4156928	0.0	-0.41433907	-0.40892744	2.0770998	NM_017650	PPP1R9A	Homo sapiens protein phosphatase 1, regulatory (inhibitor) subunit 9A (PPP1R9A), mRNA [NM_017650]	NM_017650	false	94758081	chr7	94758022	+	7q21.3	NM_017650
						1.4922404	A_23_P41344	4.206911	down	-1.3649249	-0.82769823	0.89134645	1.4922404	0.0	-0.6793003	-0.14388514	0.7789602	0.4954915	0.36766434	-1.0714617	-0.56499624	0.96288633	NM_001432	EREG	Homo sapiens epiregulin (EREG), mRNA [NM_001432]	NM_001432	false	75472932	chr4	75472873	+	4q13.3	NM_001432
						-1.1679387	A_32_P199263	15.32209	up	2.9318633	3.083095	-0.9321232	-1.1679387	-0.57705927	-0.5078206	-0.27724648	0.0	0.025842667	0.18575382	3.0756888	3.042811	-0.6124687	BC073929	BC073929	Homo sapiens cDNA clone IMAGE:5196961, partial cds. [BC073929]	BC073929	false	339484	chr7_random	339425	+
						2.2688189	A_32_P47538	11.399029	down	-1.2866731	-1.081635	1.9798427	2.2688189	0.72939587	0.7085967	0.65309715	0.0	-0.010547638	-0.4645834	-1.7781115	-1.1941738	2.2784104	BC037919	BC037919	Homo sapiens cDNA clone IMAGE:5278089. [BC037919]	BC037919	false	669761	chr17_random	669702	+
						0.6127634	A_24_P302506	5.1129775	down	-1.8004127	-1.3577371	0.6126337	0.6127634	-0.054821968	0.0	-0.11537838	0.17380428	0.072583675	0.1389389	-1.7369618	-1.7676148	0.8400488	ENST00000369864	AMIGO1	Amphoterin-induced protein 1 precursor (AMIGO-1) (Alivin-2). [Source:Uniprot/SWISSPROT;Acc:Q86WK6] [ENST00000369864]		false	109848794	chr1	109848735	-	1p13.3
						0.3331046	A_32_P473302	5.402256	down	-2.0283523	-2.2053952	0.2573862	0.3331046	0.34886217	-1.1465287	0.23908615	0.043263912	0.0	-0.9915619	-2.2504125	-2.306015	0.1175642	AF424541	FLJ35024	Homo sapiens unknown mRNA. [AF424541]	AF424541	false	2525721	chr9	2525662	-	9p24.2
						0.8735094	A_23_P207680	4.6416454	down	-1.7269144	-1.3226414	0.847682	0.8735094	0.103162766	0.12102699	0.18393803	-6.313324E-4	-0.0469265	0.0	-1.224803	-1.1744471	0.836113	NM_001039083	ARL17	Homo sapiens ADP-ribosylation factor-like 17 (ARL17), mRNA [NM_001039083]	NM_001039083	false	41794825	chr17	41791505	-	17q21.31	NM_001039083
						1.86236	A_23_P148345	7.1333814	down	-1.2737322	-1.1195798	1.5028496	1.86236	0.14653301	0.0065259933	-0.25958538	0.31651926	-0.1282978	0.0	-1.22049	-1.4164963	1.3658247	NM_194463	RNF128	Homo sapiens ring finger protein 128 (RNF128), transcript variant 1, mRNA [NM_194463]	NM_194463	false	105926825	chrX	105926766	+	Xq22.3	NM_194463
						-1.8606582	A_24_P714618	4.447819	up	0.5314355	0.7846284	-1.1245847	-1.8606582	0.05715847	0.0	0.23240376	-0.47130108	-0.014708519	-0.03690386	0.62393475	0.84729576	-1.3835812	BC011779	BC011779	Homo sapiens cDNA clone IMAGE:3941306, partial cds. [BC011779]	BC011779	false	66197500	chr9	66197446	-	9q12
						-1.6019802	A_23_P103601	4.3777537	up	0.35046005	0.33209896	-1.85674	-1.6019802	0.024401665	0.06158161	-0.09791088	0.0	-0.01569271	-0.20602417	0.34508133	0.45085812	-1.822978	NM_020379	MAN1C1	Homo sapiens mannosidase, alpha, class 1C, member 1 (MAN1C1), mRNA [NM_020379]	NM_020379	false	25983481	chr1	25983422	+	1p36.11	NM_020379
						0.8017664	A_23_P82088	6.788797	down	-2.238576	-2.2737417	0.45327187	0.8017664	0.50939274	0.51532936	0.4566021	0.0	-0.08992481	-0.050174713	-2.2656784	-2.102234	0.3742571	NM_016588	NRN1	Homo sapiens neuritin 1 (NRN1), mRNA [NM_016588]	NM_016588	false	5943481	chr6	5943422	-	6p25.1	NM_016588
						1.7837267	A_23_P201193	4.8893375	down	-0.53644085	-0.6597376	1.7574091	1.7837267	0.017201424	-0.14249516	-0.089818	0.0	0.17567635	0.17372322	-0.6694393	-0.52294445	1.5363598	NM_005725	TSPAN2	Homo sapiens tetraspanin 2 (TSPAN2), mRNA [NM_005725]	NM_005725	false	115401724	chr1	115397591	-	1p13.2	NM_005725
						1.7330494	A_23_P67529	5.590458	down	-0.9006109	-0.8671169	1.7480211	1.7330494	0.0	-0.13302517	-0.05540657	0.22753239	0.03657627	0.08180523	-0.7287512	-0.71167946	1.5617104	NM_002250	KCNN4	Homo sapiens potassium intermediate/small conductance calcium-activated channel, subfamily N, member 4 (KCNN4), mRNA [NM_002250]	NM_002250	false	48962835	chr19	48962776	-	19q13.31	NM_002250
						0.8718786	A_23_P255653	5.157214	down	-1.8773203	-1.3237453	0.87499094	0.8718786	0.22954607	-0.0040254593	0.4373951	-0.09522295	0.0	0.32167292	-1.4131494	-1.3980908	0.84367657	NM_003844	TNFRSF10A	Homo sapiens tumor necrosis factor receptor superfamily, member 10a (TNFRSF10A), mRNA [NM_003844]	NM_003844	false	23105257	chr8	23105198	-	8p21.3	NM_003844
						-2.1474266	A_23_P206280	6.00969	up	0.4664564	0.33220577	-2.1540804	-2.1474266	0.05768013	0.05563259	-0.0442276	-0.07149601	-0.058009148	0.0	0.33757114	0.3451395	-2.3493352	NM_201525	GPR56	Homo sapiens G protein-coupled receptor 56 (GPR56), transcript variant 3, mRNA [NM_201525]	NM_201525	false	56256336	chr16	56256277	+	16q13	NM_201525
						1.3905525	A_24_P213494	8.526834	down	-1.9805408	-1.6123786	1.5701294	1.3905525	0.12733555	0.11348152	0.30807114	-0.33704853	-0.3448038	0.0	-1.3473644	-1.5251551	1.4662695	NM_006504	PTPRE	Homo sapiens protein tyrosine phosphatase, receptor type, E (PTPRE), transcript variant 1, mRNA [NM_006504]	NM_006504	false	129744419	chr10	129737904	+	10q26.2	NM_006504
						2.2233143	A_23_P146134	6.322577	down	-0.69582033	-0.73096275	1.8792152	2.2233143	-0.021543026	-0.18981886	0.0	0.40257692	0.20650434	0.27672672	-0.6363058	-0.59396124	1.8862209	NM_024025	DUSP26	Homo sapiens dual specificity phosphatase 26 (putative) (DUSP26), mRNA [NM_024025]	NM_024025	false	33568487	chr8	33568428	-	8p12	NM_024025
						-2.2381701	A_23_P74299	4.3384175	up	0.3069334	0.178298	-1.7678018	-2.2381701	-0.1926403	-0.43532228	-0.36420918	0.0	0.38969135	0.44382334	0.26828957	0.20609331	-1.6258245	NM_000674	ADORA1	Homo sapiens adenosine A1 receptor (ADORA1), transcript variant 1, mRNA [NM_000674]	NM_000674	false	201402361	chr1	201402302	+	1q32.1	NM_000674
						1.023365	A_23_P401675	7.812886	down	-1.9704847	-2.1014242	0.8284693	1.023365	0.054329872	0.17164993	-0.00669384	0.015287399	-0.12904167	0.0	-2.0572739	-2.1134405	0.86376476	NM_144724	MARVELD2	Homo sapiens MARVEL domain containing 2 (MARVELD2), transcript variant 2, mRNA [NM_144724]	NM_144724	false	68775565	chr5	68775506	+	5q13.2	NM_144724
						-0.86729527	A_24_P360206	4.17667	up	0.7957792	0.6353111	-1.5394316	-0.86729527	0.18765306	0.22175455	0.0	-0.70683956	-0.47206354	-0.4988804	0.93672276	0.583621	-1.5667567	NM_018902	PCDHA11	Homo sapiens protocadherin alpha 11 (PCDHA11), transcript variant 1, mRNA [NM_018902]	NM_018902	false	140371139	chr5	140371080	+	5q31.3	NM_018902
						-1.1213737	A_23_P256131	4.005072	up	0.66464806	0.6424589	-1.178369	-1.1213737	0.24011135	0.2160883	0.0	-0.8184805	-0.8712511	-0.90867805	0.74651146	0.7974386	-1.5674496	NM_005144	HR	Homo sapiens hairless homolog (mouse) (HR), transcript variant 1, mRNA [NM_005144]	NM_005144	false	22028744	chr8	22028685	-	8p21.3	NM_005144
						-1.434629	A_24_P278375	4.0940843	up	0.6432228	0.6299839	-1.5478158	-1.434629	0.111225605	0.10504007	0.0	-0.9357238	-1.2283702	-1.3034563	0.35951328	0.47124958	-1.5402002	BX114967	BX114967	BX114967 Soares_fetal_heart_NbHH19W Homo sapiens cDNA clone IMAGp998I03780, mRNA sequence [BX114967]	BX114967	false	115232535	chr10	115232476	-	10q25.3
						1.8375406	A_24_P366526	4.6127176	down	-0.60163975	-0.51504135	1.5288591	1.8375406	0.103616714	0.10476017	-0.016803741	0.039427757	-0.08253002	0.0	-0.5912571	-0.58067036	1.5339947	BC105992	SYNGR2	Homo sapiens synaptogyrin 2, mRNA (cDNA clone MGC:102914 IMAGE:4746277), complete cds. [BC105992]	BC105992	false	73680400	chr17	73680342	+	17q25.3	XM_937698
						2.4144616	A_32_P160563	8.740147	down	-0.8788538	-0.9619684	2.0758634	2.4144616	-0.023921967	0.0	-0.056325436	0.2946329	0.07197428	0.12549257	-0.92636347	-0.9874196	2.076693	NM_001012393	OPCML	Homo sapiens opioid binding protein/cell adhesion molecule-like (OPCML), transcript variant 2, mRNA [NM_001012393]	NM_001012393	false	131790184	chr11	131790125	-	11q25	NM_001012393
						0.5687127	A_23_P102391	5.9130254	down	-2.0846043	-1.8665357	0.37280083	0.5687127	0.13324928	0.21559525	0.08272076	0.0	-0.069452286	-0.015539169	-2.0929809	-2.398017	0.41857243	NM_014585	SLC40A1	Homo sapiens solute carrier family 40 (iron-regulated transporter), member 1 (SLC40A1), mRNA [NM_014585]	NM_014585	false	190134054	chr2	190133995	-	2q32.2	NM_014585
						-1.7027345	A_32_P313405	8.495321	up	1.5683832	1.3828278	-1.5592628	-1.7027345	-0.36486387	-0.34167767	-0.5914707	0.2382474	0.0	0.1320467	1.3810129	1.4029179	-1.6966524	NM_005559	LAMA1	Homo sapiens laminin, alpha 1 (LAMA1), mRNA [NM_005559]	NM_005559	false	6932035	chr18	6931976	-	18p11.31	NM_005559
						-2.4511862	A_23_P215009	16.628975	up	1.7533016	1.8820691	-1.8473005	-2.4511862	0.0	0.09454155	0.49517775	-1.3082285	-0.20141888	-0.9206133	1.7727795	1.7915277	-2.4686365	AB002384	C6orf32	Homo sapiens mRNA for KIAA0386 gene, partial cds. [AB002384]	AB002384	false	24914577	chr6	24914518	-	6p22.2
						-2.9270205	A_23_P66481	10.090026	up	0.46984196	0.44118977	-2.6984267	-2.9270205	-0.0802536	-0.36540318	-0.027662277	0.24211788	0.0	0.11895561	0.56202793	0.5793781	-2.839798	NM_178568	RTN4RL1	Homo sapiens reticulon 4 receptor-like 1 (RTN4RL1), mRNA [NM_178568]	NM_178568	false	1785277	chr17	1785218	-	17p13.3	NM_178568
						1.722518	A_23_P145507	8.16462	down	-1.6817746	-1.8391986	0.9296651	1.722518	-0.14812803	0.0	-0.77094364	0.5857487	1.1479359	1.9634666	-1.2476459	-1.538383	1.7057228	NM_004100	EYA4	Homo sapiens eyes absent homolog 4 (Drosophila) (EYA4), transcript variant 1, mRNA [NM_004100]	NM_004100	false	133892115	chr6	133892056	+	6q23.2	NM_004100
						0.6399536	A_23_P127033	7.0768037	down	-2.2688222	-2.2564125	0.4560566	0.6399536	0.0	-0.04143715	-0.16533756	0.440032	0.34990025	0.3743906	-2.378456	-2.265863	0.49611855	NM_024693	ECHDC3	Homo sapiens enoyl Coenzyme A hydratase domain containing 3 (ECHDC3), mRNA [NM_024693]	NM_024693	false	11846028	chr10	11845969	+	10p14	NM_024693
						1.9779143	A_24_P140405	5.632524	down	-0.2911849	-0.6360359	2.0812163	1.9779143	0.0	0.27702427	0.1345973	0.028137207	-0.28648615	-0.13596392	-0.29773235	-0.5979724	2.0550199	NM_014243	ADAMTS3	Homo sapiens ADAM metallopeptidase with thrombospondin type 1 motif, 3 (ADAMTS3), mRNA [NM_014243]	NM_014243	false	73365925	chr4	73365866	-	4q13.3	NM_014243
						1.5392785	A_23_P258151	5.5634923	down	-1.1661754	-0.4260645	1.2572846	1.5392785	0.7366862	0.62288475	0.4457612	0.0	-0.31917715	-0.5374346	-1.6313705	-1.3648076	1.1900959	THC2678294	THC2678294	FGD5_HUMAN (Q6ZNL6) FYVE, RhoGEF and PH domain-containing protein 5 (Zinc finger FYVE domain-containing protein 23), complete [THC2678294]		false	14951012	chr3	14950953	+	3p24.3
						-0.44465017	A_24_P353619	4.1919875	up	1.6771326	1.6721878	-0.30904102	-0.44465017	0.0	0.23052979	0.030542374	-0.2925949	-0.08993149	-0.37294483	1.7016449	1.7371311	-0.35813951	NM_000478	ALPL	Homo sapiens alkaline phosphatase, liver/bone/kidney (ALPL), mRNA [NM_000478]	NM_000478	false	21776471	chr1	21775671	+	1p36.12	NM_000478
						-1.4483142	A_23_P214533	4.091783	up	0.67221737	1.1843171	-0.5702548	-1.4483142	0.0	0.19702053	0.076850414	-0.3141055	-0.118049145	-0.047180653	0.6590872	0.5830269	-1.7556334	NM_030899	ZNF323	Homo sapiens zinc finger protein 323 (ZNF323), transcript variant 1, mRNA [NM_030899]	NM_030899	false	28401075	chr6	28401016	-	6p22.1	NM_030899
						0.28627443	A_24_P136471	5.6208377	down	-2.580958	-1.8583312	0.25667667	0.28627443	0.60043526	0.34931087	0.4374361	-0.32323408	-0.06724644	0.0	-2.7566314	-1.7546268	0.2164936	AK074236	SLC14A2	Homo sapiens cDNA FLJ23656 fis, clone COLF1004, highly similar to Mus musculus urea transporter isoform UTA-3 mRNA. [AK074236]	AK074236	false	41478371	chr18	41478312	+	18q12.3
						-1.1211181	A_23_P10542	5.014093	up	1.4040194	1.3793907	-0.7089119	-1.1211181	0.0	0.22407818	0.17302322	-0.1129837	-0.01682663	-0.0936203	1.3419027	1.3904295	-1.0111299	NM_053044	HTRA3	Homo sapiens HtrA serine peptidase 3 (HTRA3), mRNA [NM_053044]	NM_053044	false	8358662	chr4	8358603	+	4p16.1	NM_053044
						0.8595352	A_23_P37727	6.689578	down	-1.7667246	-2.036489	0.67397594	0.8595352	0.3998232	0.34841824	0.34714794	-0.008526802	-0.028422356	0.0	-2.2777119	-2.1461654	0.5219164	NM_002996	CX3CL1	Homo sapiens chemokine (C-X3-C motif) ligand 1 (CX3CL1), mRNA [NM_002996]	NM_002996	false	55976425	chr16	55976366	+	16q13	NM_002996
						2.749936	A_23_P216429	23.284328	down	-1.5167737	-2.215876	2.621747	2.749936	0.44777584	0.459754	0.11944008	-0.069039345	0.0	-0.029973984	-1.6182942	-2.1845732	2.600541	NM_017680	ASPN	Homo sapiens asporin (ASPN), mRNA [NM_017680]	NM_017680	false	94258814	chr9	94258755	-	9q22.31	NM_017680
						1.7072377	A_32_P206541	5.6913276	down	-1.0122313	-1.1369963	1.5198426	1.7072377	0.106928825	0.18252039	0.0	0.03518009	-0.18425941	-0.25089693	-0.5771837	-1.2054276	1.3503366	AK128714	LOC642123	Homo sapiens cDNA FLJ46881 fis, clone UTERU3015647, moderately similar to Embigin precursor. [AK128714]	AK128714	false	121014960	chr1	121014901	+	1p11.2
						-1.6731071	A_32_P38093	4.0249605	up	0.3075266	0.30029678	-1.7994862	-1.6731071	-0.16905785	-0.393178	-0.36688328	0.20439816	0.072977066	0.0	0.24015045	0.37098312	-1.6401129	THC2632909	THC2632909	Q6E5T4_FUGRU (Q6E5T4) Claudin 2, partial (5%) [THC2632909]		false	85871987	chr2	85871928	+	2p11.2
						3.0392818	A_24_P367543	56.273785	down	-2.6099367	-2.8355088	2.9486809	3.0392818	0.99339485	1.0268717	0.7727084	-0.00613451	0.0	-0.08167601	-2.9505248	-2.9887838	2.916644	AK024382	AK024382	Homo sapiens cDNA FLJ14320 fis, clone PLACE3000455. [AK024382]	AK024382	false	25488992	chr1	25488933	-	1p36.11
						-1.4580612	A_23_P17130	6.595464	up	1.048099	0.79265547	-1.7094889	-1.4580612	0.4678502	0.39349413	0.0	-0.421916	-0.32099056	-0.21645164	1.051043	0.8741784	-2.17239	NM_032321	MGC13057	Homo sapiens hypothetical protein MGC13057 (MGC13057), transcript variant 4, mRNA [NM_032321]	NM_032321	false	190772799	chr2	190772740	+	2q32.2	NM_032321
						0.39034224	A_23_P47034	5.81717	down	-2.6155062	-1.6626592	0.39002037	0.39034224	-0.34910297	0.031423092	0.1087141	-0.28679228	0.062427044	0.0	-1.7650623	-2.2119246	0.6492262	NM_002729	HHEX	Homo sapiens hematopoietically expressed homeobox (HHEX), mRNA [NM_002729]	NM_002729	false	94444897	chr10	94444838	+	10q23.33	NM_002729
						-1.6696649	A_23_P206284	4.0293503	up	0.23138666	0.0972271	-1.903965	-1.6696649	0.04642582	0.023079395	0.0	-0.0978241	-0.28272724	-0.2940669	0.20646238	0.1428051	-1.9496002	NM_201525	GPR56	Homo sapiens G protein-coupled receptor 56 (GPR56), transcript variant 3, mRNA [NM_201525]	NM_201525	false	56256042	chr16	56255983	+	16q13	NM_201525
						0.78189087	A_23_P137238	60.09466	down	-4.723543	-5.699339	0.5577383	0.78189087	0.0726881	0.072672844	-0.15780163	-0.054566383	0.055814743	0.0	-5.0685678	-5.7348804	0.46811867	NM_004653	JARID1D	Homo sapiens jumonji, AT rich interactive domain 1D (JARID1D), mRNA [NM_004653]	NM_004653	false	20327217	chrY	20327158	-	Yq11.222	NM_004653
						1.8019238	A_23_P28898	9.976227	down	-1.6291742	-1.4978456	2.186305	1.8019238	-0.121611595	0.0	-0.011108398	0.9203491	0.89600945	0.94560623	-1.4061041	-1.4677114	1.4666271	NM_000933	PLCB4	Homo sapiens phospholipase C, beta 4 (PLCB4), transcript variant 1, mRNA [NM_000933]	NM_000933	false	9407906	chr20	9407847	+	20p12.2	NM_000933
						-1.5914364	A_32_P15829	8.341659	up	1.6251392	1.8918996	-1.2859478	-1.5914364	0.10888767	0.0	0.32204342	-0.726141	-0.13898993	-0.24313784	1.6568966	1.6133132	-1.2131824	AW389914	AW389914	AW389914 RC4-ST0173-191099-032-f06 ST0173 Homo sapiens cDNA, mRNA sequence [AW389914]	AW389914	false	188277608	chr3	188277549	-	3q27.3
						2.095263	A_23_P219161	4.99112	down	-0.23237944	-0.33638144	2.0010562	2.095263	0.22341537	0.1890502	0.060120583	-0.008188248	-0.040542126	0.0	-0.20647097	-0.2526369	2.0908704	NM_006334	OLFM1	Homo sapiens olfactomedin 1 (OLFM1), transcript variant 2, mRNA [NM_006334]	NM_006334	false	137129506	chr9	137127686	+	9q34.3	NM_006334
						-0.53866196	A_24_P915376	9.668616	up	2.6472363	2.5501075	-0.49139595	-0.53866196	0.50388384	0.0	0.4461074	-0.62767124	-0.71139	-0.46347237	2.6837487	2.7671952	-0.8036547	NM_006757	TNNT3	Homo sapiens troponin T type 3 (skeletal, fast) (TNNT3), transcript variant 2, mRNA [NM_006757]	NM_006757	false	1910318	chr11	1907619	+	11p15.5	NM_006757
						1.4074187	A_23_P138495	9.745773	down	-1.7323146	-1.4930491	1.1304011	1.4074187	0.2969408	0.20790148	0.0	-0.021298409	-0.17116642	0.035579205	-2.6842184	-2.215271	1.2228703	NM_006504	PTPRE	Homo sapiens protein tyrosine phosphatase, receptor type, E (PTPRE), transcript variant 1, mRNA [NM_006504]	NM_006504	false	129771104	chr10	129767909	+	10q26.2	NM_006504
						0.5275712	A_23_P119006	17.152626	down	-3.4442596	-3.0303884	0.44831753	0.5275712	0.0898633	0.20341682	0.042596817	-0.08228016	-0.08159447	0.0	-4.013977	-3.7438126	0.650856	THC2614203	THC2614203	Q7KZ66_HUMAN (Q7KZ66) NF2 protein (Fragment), partial (36%) [THC2614203]		false	50720393	chr18	50720338	-	18q21.2
						-1.8948607	A_23_P123060	4.531433	up	0.7510228	0.92381907	-1.0090733	-1.8948607	-0.047736168	0.0	0.2629528	-0.18531942	-0.014796734	0.17746592	0.873672	0.96153975	-1.0034285	NM_002214	ITGB8	Homo sapiens integrin, beta 8 (ITGB8), mRNA [NM_002214]	NM_002214	false	20412286	chr7	20412227	+	7p15.3	NM_002214
						-1.8744702	A_24_P137713	4.597641	up	0.49762726	0.41117668	-2.0020056	-1.8744702	0.2786126	0.2808938	0.0	-0.19586515	-0.36005497	-0.19233418	0.38342285	0.4128642	-1.4473877	NM_030899	ZNF323	Homo sapiens zinc finger protein 323 (ZNF323), transcript variant 1, mRNA [NM_030899]	NM_030899	false	28402003	chr6	28401944	-	6p22.1	NM_030899
						-1.1375222	A_24_P251962	4.259238	up	0.9776373	0.9171915	-1.1778235	-1.1375222	0.052435875	0.013324738	0.0	-0.3410988	-0.20932388	-0.31099892	0.8817644	0.9063263	-1.1942501	NM_018936	PCDHB2	Homo sapiens protocadherin beta 2 (PCDHB2), mRNA [NM_018936]	NM_018936	false	140456907	chr5	140456848	+	5q31.3	NM_018936
						0.34247398	A_23_P137248	14.757826	down	-3.4300585	-3.4556193	0.38501835	0.34247398	0.0	-0.05619812	-0.12059116	0.10820484	0.064315796	0.038059235	-3.5294132	-3.5964966	0.41404247	NM_002760	PRKY	Homo sapiens protein kinase, Y-linked (PRKY), mRNA [NM_002760]	NM_002760	false	7308944	chrY	7308885	+	Yp11.2	NM_002760
						2.6130652	A_23_P35444	13.678806	down	-1.1593451	-0.9885311	2.4173522	2.6130652	0.0	-0.029466152	-0.35029364	1.7337546	1.6823392	1.5821586	-1.51828	-1.5021567	2.4149594	NM_032727	INA	Homo sapiens internexin neuronal intermediate filament protein, alpha (INA), mRNA [NM_032727]	NM_032727	false	105040034	chr10	105039975	+	10q24.33	NM_032727
						-0.8729801	A_23_P56433	5.693272	up	1.3326654	1.2443738	-1.5479703	-0.8729801	0.16825247	-0.30786943	-0.31987476	0.15150833	-0.05000305	0.0	1.4924712	1.0428996	-1.2725163	NM_032411	C2orf40	Homo sapiens chromosome 2 open reading frame 40 (C2orf40), mRNA [NM_032411]	NM_032411	false	106060708	chr2	106056928	+	2q12.2	NM_032411
						0.16371346	A_24_P343621	4.8976483	down	-2.0854645	-1.5396485	0.418046	0.16371346	0.0	-0.032156467	-0.19752169	0.3510852	0.09441328	0.15396547	-2.4329443	-2.0176172	0.23775291	NM_024693	ECHDC3	Homo sapiens enoyl Coenzyme A hydratase domain containing 3 (ECHDC3), mRNA [NM_024693]	NM_024693	false	11845272	chr10	11837598	+	10p14	NM_024693
						1.9845495	A_32_P7516	9.150731	down	-1.2380047	-1.0645409	2.1323404	1.9845495	-0.2284069	-0.05050087	0.0	0.4196968	0.5376644	0.5508766	-1.1342983	-0.9956751	2.1403818	BC071773	BC071773	Homo sapiens cDNA clone IMAGE:4592187, partial cds. [BC071773]	BC071773	false	551390	chr17_random	551331	-
						-0.95542145	A_23_P320261	10.785976	up	2.6402931	2.540554	-1.0324907	-0.95542145	0.19479847	0.082855225	0.0	-0.2723837	-0.25689697	-0.26590824	2.4631805	2.5694752	-0.64521503	NM_033317	DMKN	Homo sapiens dermokine (DMKN), transcript variant 2, mRNA [NM_033317]	NM_033317	false	40680034	chr19	40679975	-	19q13.12	NM_033317
						1.671257	A_23_P168610	12.472382	down	-1.9971299	-1.9383001	1.5999942	1.671257	0.038091183	-0.12343502	0.0	0.0046391487	-0.040523052	0.16386986	-1.7078457	-2.3866305	1.6283145	NM_014399	TSPAN13	Homo sapiens tetraspanin 13 (TSPAN13), mRNA [NM_014399]	NM_014399	false	16789573	chr7	16785214	+	7p21.1	NM_014399
						1.6004648	A_24_P913056	5.4778795	down	-0.47066736	-0.3825631	2.006834	1.6004648	0.09546757	0.21765757	0.3499503	-0.1001482	-0.5423417	0.0	-0.52074766	-0.9716134	1.99436	NM_201384	PLEC1	Homo sapiens plectin 1, intermediate filament binding protein 500kDa (PLEC1), transcript variant 11, mRNA [NM_201384]	NM_201384	false	145085565	chr8	145085506	-	8q24.3	NM_201384
						2.0400934	A_23_P399292	9.840166	down	-1.1847925	-1.2177486	2.1462927	2.0400934	-0.19033718	0.0	-0.00548172	0.42062855	0.61600494	0.5411806	-1.1473942	-1.0579796	2.253726	AK027091	AK027091	Homo sapiens cDNA: FLJ23438 fis, clone HRC13275. [AK027091]	AK027091	false	523483	chr17_random	523424	-
						-1.1096764	A_23_P213375	4.683253	up	1.0567884	1.0061188	-1.3029332	-1.1096764	0.07860279	0.059749603	0.0	-0.20639372	-0.23220825	-0.3984871	1.0064449	1.0382309	-1.1892357	NM_018936	PCDHB2	Homo sapiens protocadherin beta 2 (PCDHB2), mRNA [NM_018936]	NM_018936	false	140456998	chr5	140456939	+	5q31.3	NM_018936
						0.61200047	A_23_P251232	7.5582247	down	-2.2888727	-2.188178	0.4968338	0.61200047	0.1411972	0.17063332	0.031103134	0.0	-0.11220837	-0.084739685	-2.372119	-2.4934788	0.6383219	NR_001543	TTTY14	Homo sapiens testis-specific transcript, Y-linked 14 (TTTY14) on chromosome Y [NR_001543]	NR_001543	false	19698339	chrY	19698280	-	Yq11.222	NR_001543
						-1.4837232	A_24_P183128	4.174626	up	0.7594757	0.6419754	-0.9244847	-1.4837232	0.027287483	-0.13062668	-0.16403532	-0.053437233	0.0	0.03461218	0.67843866	0.7712474	-1.6383796	NM_016619	PLAC8	Homo sapiens placenta-specific 8 (PLAC8), mRNA [NM_016619]	NM_016619	false	84234866	chr4	84231101	-	4q21.22	NM_016619
						1.2206278	A_23_P67151	4.9478173	down	-0.75237226	-0.98448896	1.408814	1.2206278	0.32108593	0.23372793	0.41389704	-0.3666482	0.0	-0.35624123	-0.9852743	-0.91755486	1.5611672	NM_058164	OLFM2	Homo sapiens olfactomedin 2 (OLFM2), mRNA [NM_058164]	NM_058164	false	9825915	chr19	9825856	-	19p13.2	NM_058164
						1.3752155	A_23_P218358	4.409682	down	-1.1954308	-0.5822606	1.3524985	1.3752155	0.0	-0.65166473	-0.13618279	1.0988054	0.7366514	0.5268245	-0.45552778	-0.6391835	1.5400076	NM_031456	FBXW10	Homo sapiens F-box and WD repeat domain containing 10 (FBXW10), mRNA [NM_031456]	NM_031456	false	18623300	chr17	18623241	+	17p11.2	NM_031456
						1.2875443	A_24_P213503	10.653696	down	-2.7855735	-1.8565497	1.5626068	1.2875443	0.09437704	0.03780794	0.16079998	-0.43186617	-0.42180777	0.0	-1.2328253	-1.9841609	1.4953632	NM_006504	PTPRE	Homo sapiens protein tyrosine phosphatase, receptor type, E (PTPRE), transcript variant 1, mRNA [NM_006504]	NM_006504	false	129737792	chr10	129736041	+	10q26.2	NM_006504
						1.3713207	A_23_P81676	17.40935	down	-2.4335465	-2.8851833	1.5596752	1.3713207	-0.094986916	-0.14894056	0.0349288	0.0	0.3689804	0.31173706	-2.6391149	-2.6792903	1.4565239	NM_130396	WISP3	Homo sapiens WNT1 inducible signaling pathway protein 3 (WISP3), transcript variant 2, mRNA [NM_130396]	NM_130396	false	112496225	chr6	112496166	+	6q21	NM_130396
						0.9974623	A_32_P98227	4.1377807	down	-1.1140366	-1.2574234	0.69558334	0.9974623	0.4360447	0.44834614	0.43013573	0.0	-0.3203125	-0.23058796	-1.2238779	-1.4440632	0.673975	NM_007078	LDB3	Homo sapiens LIM domain binding 3 (LDB3), transcript variant 1, mRNA [NM_007078]	NM_007078	false	88485804	chr10	88485745	+	10q23.2	NM_007078
						0.90394783	A_23_P393620	4.832887	down	-1.3670807	-1.2014322	1.0739326	0.90394783	-0.24054432	-0.10199165	0.0	0.7650757	0.9750786	1.0000229	-1.2493458	-1.281723	1.0160894	NM_006528	TFPI2	Homo sapiens tissue factor pathway inhibitor 2 (TFPI2), mRNA [NM_006528]	NM_006528	false	93354570	chr7	93354511	-	7q21.3	NM_006528
						-1.3585725	A_23_P115805	4.0742407	up	0.6228485	0.7732396	-1.0608892	-1.3585725	0.23685932	0.0	0.06741285	-0.1608634	-0.149014	-0.11555815	0.8212762	0.74639463	-1.4373131	NM_201564	SYCE1	Homo sapiens synaptonemal complex central element protein 1 (SYCE1), transcript variant 2, mRNA [NM_201564]	NM_201564	false	135220601	chr10	135220298	-	10q26.3	NM_201564
						0.67299175	A_23_P317413	4.0812078	down	-1.4700503	-1.3851047	0.45428133	0.67299175	0.037365437	-0.036112785	0.07090855	0.10012388	-0.05493164	0.0	-1.2235842	-1.6729202	0.6459708	BM955917	BM955917	EST0854 HEV PCR-select Homo sapiens cDNA clone HEV#2788 similar to olfactory receptor OR7E15P pseudogene, mRNA sequence [BM955917]	BM955917	false	71118998	chr2	71118939	+	2p13.3
						1.5688963	A_24_P709377	7.5016303	down	-1.1983776	-1.191762	1.7478609	1.5688963	0.5112009	0.3619995	0.45127392	0.0	-0.10709	-0.10459328	-1.1883631	-1.2215929	1.8047838	BC036699	LOC654433	Homo sapiens cDNA clone IMAGE:5266296. [BC036699]	BC036699	false	113740777	chr2	113740718	+	2q13
						0.7868509	A_32_P310335	4.549914	down	-1.397243	-1.4848785	0.6530161	0.7868509	0.78526115	0.9089813	0.8533201	-0.030809402	0.0	-0.09709549	-1.5157757	-1.573039	0.63944817	AK056079	AK056079	Homo sapiens cDNA FLJ31517 fis, clone NT2RI2000007. [AK056079]	AK056079	false	26011684	chr21	26011625	+	21q21.3
						-1.5960054	A_32_P35947	6.513102	up	1.4394808	1.4841924	-1.4288497	-1.5960054	0.25719833	0.18319225	0.0	-0.030691624	-0.5244937	-0.40128994	1.3137941	1.2924666	-0.93772936	XM_940977	LOC651758	PREDICTED: Homo sapiens similar to ciliary rootlet coiled-coil, rootletin (LOC651758), mRNA [XM_940977]	XM_940977	false	241581305	chr2	241581246	+	2q37.3	XM_940977
						0.98571444	A_23_P144778	7.767911	down	-2.284987	-2.125691	0.8407755	0.98571444	1.3698831	0.9669256	1.008635	-0.11193323	-0.3835106	0.0	-2.0590281	-1.6818638	0.9324131	NM_001825	CKMT2	Homo sapiens creatine kinase, mitochondrial 2 (sarcomeric) (CKMT2), nuclear gene encoding mitochondrial protein, mRNA [NM_001825]	NM_001825	false	80597721	chr5	80595140	+	5q14.1	NM_001825
						-2.0411758	A_24_P919850	8.234561	up	1.0545244	1.0137129	-2.000599	-2.0411758	0.26854038	0.20782185	0.0	-0.20871925	-0.16201591	-0.2333374	0.8428688	0.9168434	-2.2123384	NM_000710	BDKRB1	Homo sapiens bradykinin receptor B1 (BDKRB1), mRNA [NM_000710]	NM_000710	false	95800848	chr14	95800789	+	14q32.2	NM_000710
						1.8231277	A_24_P95070	7.7670794	down	-1.1450691	-1.22721	1.7215424	1.8231277	-0.57869196	0.0	-0.41174126	1.1221533	1.3989782	1.1497235	-1.1868043	-1.2243118	1.7398996	ENST00000222543	TFPI2	Tissue factor pathway inhibitor 2 precursor (TFPI-2) (Placental protein 5) (PP5). [Source:Uniprot/SWISSPROT;Acc:P48307] [ENST00000222543]		false	93352998	chr7	93352939	-	7q21.3
						0.09556198	A_23_P331049	6.578847	down	-2.5894337	-2.6345425	0.071783066	0.09556198	0.46177483	0.38306713	0.18180275	-0.001540184	-0.12154484	0.0	-2.7303581	-2.641633	0.039183617	NM_006426	DPYSL4	Homo sapiens dihydropyrimidinase-like 4 (DPYSL4), mRNA [NM_006426]	NM_006426	false	133869180	chr10	133869121	+	10q26.3	NM_006426
						0.53060675	A_24_P106363	8.446218	down	-2.404121	-2.4461255	0.90623045	0.53060675	0.39055967	0.16489506	0.7226138	0.0	-0.34348106	-0.2150402	-2.344778	-2.1852221	0.76289415	NM_144724	MARVELD2	Homo sapiens MARVEL domain containing 2 (MARVELD2), transcript variant 2, mRNA [NM_144724]	NM_144724	false	68756205	chr5	68752077	+	5q13.2	NM_144724
						-1.803895	A_23_P10647	43.943466	up	3.7324386	3.8003383	-1.6755514	-1.803895	0.04535961	0.0707674	0.0	-0.5229316	-0.81671715	-0.69341135	3.812097	3.6623693	-1.6378527	NM_018659	CYTL1	Homo sapiens cytokine-like 1 (CYTL1), mRNA [NM_018659]	NM_018659	false	5067682	chr4	5067623	-	4p16.2	NM_018659
						1.8191719	A_24_P182461	10.121841	down	-1.3923659	-1.4060388	1.9575233	1.8191719	0.43732166	0.31240416	0.31913662	-0.25071526	-0.4993844	0.0	-1.3497534	-1.5072908	1.999918	NM_001542	IGSF3	Homo sapiens immunoglobulin superfamily, member 3 (IGSF3), transcript variant 1, mRNA [NM_001542]	NM_001542	false	116919214	chr1	116919155	-	1p13.1	NM_001542
						1.8392763	A_23_P19987	7.4360957	down	-1.2569804	-1.0404887	1.7517443	1.8392763	-0.26650333	0.0	-0.11935997	0.38760185	0.50981617	0.4176092	-1.0979671	-1.2814465	1.5849533	NM_006547	IGF2BP3	Homo sapiens insulin-like growth factor 2 mRNA binding protein 3 (IGF2BP3), mRNA [NM_006547]	NM_006547	false	23317353	chr7	23317294	-	7p15.3	NM_006547
						0.76917934	A_23_P80940	6.468674	down	-2.0724912	-2.0503201	0.716856	0.76917934	-0.23503017	0.0	-0.023788929	0.13092232	0.09771538	0.32778835	-1.8044181	-1.9525657	0.68452835	NM_002703	PPAT	Homo sapiens phosphoribosyl pyrophosphate amidotransferase (PPAT), mRNA [NM_002703]	NM_002703	false	56956325	chr4	56956266	-	4q12	NM_002703
						1.0236931	A_23_P7727	5.854298	down	-1.5856695	-1.6264219	0.8966284	1.0236931	0.2609768	0.2300005	0.06976223	-0.08537674	0.0	-0.047758102	-1.7225647	-1.6668463	0.7770405	NM_001884	HAPLN1	Homo sapiens hyaluronan and proteoglycan link protein 1 (HAPLN1), mRNA [NM_001884]	NM_001884	false	82973138	chr5	82973079	-	5q14.3	NM_001884
						1.5541348	A_24_P563736	4.1254687	down	-0.456697	-0.50128126	1.3349466	1.5541348	-0.14487028	-0.071949005	0.057211876	0.0126104355	0.0	0.2082777	-0.53429556	-0.7968879	1.5277209	AK024924	AK024924	Homo sapiens cDNA: FLJ21271 fis, clone COL01751. [AK024924]	AK024924	false	73085932	chr8	73085873	+	8q13.3
						-4.585545	A_23_P65388	31.52818	up	0.52882576	0.5349331	-4.68382	-4.585545	0.038090706	0.0	0.0865736	-1.8876214	-1.7719975	-1.7208629	0.48840237	0.43020725	-4.1795683	NM_175060	CLEC14A	Homo sapiens C-type lectin domain family 14, member A (CLEC14A), mRNA [NM_175060]	NM_175060	false	37793284	chr14	37793225	-	14q21.1	NM_175060
						-1.5769668	A_23_P130961	4.443834	up	0.4505396	0.47727633	-1.3986616	-1.5769668	0.4166088	0.26243162	0.0	-0.70263433	-0.5535593	-0.81624794	0.45226955	0.44568634	-2.1104574	NM_001972	ELA2	Homo sapiens elastase 2, neutrophil (ELA2), mRNA [NM_001972]	NM_001972	false	806575	chr19	804356	+	19p13.3	NM_001972
						4.529376	A_23_P75283	30.717075	down	-0.45538425	-0.46500206	4.5125217	4.529376	0.6246319	0.50632477	0.46556664	0.0	-0.08019161	-0.06777573	-0.48995304	-0.41145706	4.4146614	NM_006744	RBP4	Homo sapiens retinol binding protein 4, plasma (RBP4), mRNA [NM_006744]	NM_006744	false	95341718	chr10	95341659	-	10q23.33	NM_006744
						-2.0807033	A_23_P2414	6.0336757	up	0.8972473	0.9883499	-1.0880051	-2.0807033	2.5709958	-0.054620266	-0.102451324	0.24703598	-0.16565943	0.0	1.0849509	0.92825985	-1.6862974	ENST00000256969	C12orf39	Uncharacterized protein C12orf39 precursor [Contains: Putative amidated peptide NWTPQAMLYLKGAQ]. [Source:Uniprot/SWISSPROT;Acc:Q9BT56] [ENST00000256969]		false	21576293	chr12	21576234	+	12p12.1
						-2.4007792	A_24_P925342	6.0034947	up	0.4444995	0.38012505	-2.0274577	-2.4007792	-0.16884422	0.780262	0.21783781	-0.4057436	0.0	-0.060320854	0.3449216	0.5407758	-2.0464296	ENST00000374334	MAN1C1	Mannosyl-oligosaccharide 1,2-alpha-mannosidase IC (EC 3.2.1.113) (Processing alpha-1,2-mannosidase IC) (Alpha-1,2-mannosidase IC) (Mannosidase alpha class 1C member 1) (HMIC). [Source:Uniprot/SWISSPROT;Acc:Q9NR34] [ENST00000374334]		false	25985081	chr1	25985022	+	1p36.11
						-1.472425	A_23_P135742	4.395838	up	0.4445858	0.6962004	-1.2939081	-1.472425	0.114373684	0.0	0.07201958	-0.9485922	-1.1581173	-1.1924453	0.49865913	0.6149025	-1.9513206	AK123855	C1orf170	Homo sapiens cDNA FLJ41861 fis, clone NTONG2008672. [AK123855]	AK123855	false	901151	chr1	901092	-	1p36.33	XM_372194
						1.1799746	A_23_P207911	7.5008073	down	-1.8630657	-1.795578	0.9251251	1.1799746	-0.042407036	0.0	-0.08666611	0.22563362	0.072639465	0.1315794	-1.9404984	-1.8938694	0.99627876	NM_016113	TRPV2	Homo sapiens transient receptor potential cation channel, subfamily V, member 2 (TRPV2), mRNA [NM_016113]	NM_016113	false	16281010	chr17	16280951	+	17p11.2	NM_016113
						-4.9904137	A_23_P70307	58.317238	up	0.6833868	0.7376833	-5.2369266	-4.9904137	-0.14717102	-0.13326073	-0.27413273	0.20535469	0.032280922	0.0	0.6374321	0.69007206	-5.30878	NM_022138	SMOC2	Homo sapiens SPARC related modular calcium binding 2 (SMOC2), mRNA [NM_022138]	NM_022138	false	168810488	chr6	168810429	+	6q27	NM_022138
						1.5290833	A_23_P119943	7.217427	down	-1.4328747	-1.4103537	1.3001671	1.5290833	0.46595192	0.33502102	0.42929173	-0.009939194	-0.036842346	0.0	-1.4904585	-1.3961916	1.4277945	NM_000597	IGFBP2	Homo sapiens insulin-like growth factor binding protein 2, 36kDa (IGFBP2), mRNA [NM_000597]	NM_000597	false	217237390	chr2	217237331	+	2q35	NM_000597
						0.22424603	A_23_P214459	5.5383105	down	-2.1479907	-2.0064592	0.32670116	0.22424603	0.39550877	0.26430607	0.41259098	-0.16333771	-0.014248848	0.0	-2.1677876	-2.155058	0.4994192	NM_000322	PRPH2	Homo sapiens peripherin 2 (retinal degeneration, slow) (PRPH2), mRNA [NM_000322]	NM_000322	false	42772533	chr6	42772474	-	6p21.1	NM_000322
						-2.4030151	A_23_P251132	7.51542	up	1.0275254	0.9486785	-1.873754	-2.4030151	-0.04006052	0.10145712	0.0	0.016232014	-0.18826437	-0.40843534	0.65018654	1.0182424	-1.7193174	NM_018968	SNTG2	Homo sapiens syntrophin, gamma 2 (SNTG2), mRNA [NM_018968]	NM_018968	false	1350281	chr2	1350222	+	2p25.3	NM_018968
						-0.7298217	A_23_P97046	4.4548407	up	1.2168665	1.3854995	-0.9251418	-0.7298217	-0.004029751	0.01933384	0.0	-0.1594162	0.037614822	-0.16017771	1.2229381	1.4555621	-0.8505082	NM_000478	ALPL	Homo sapiens alkaline phosphatase, liver/bone/kidney (ALPL), mRNA [NM_000478]	NM_000478	false	21769414	chr1	21767298	+	1p36.12	NM_000478
						2.273428	A_32_P208076	6.618513	down	-0.25757647	-0.32870626	2.510809	2.273428	0.031772137	0.45306873	0.074291706	-0.2054553	-0.13389587	0.0	-0.26937008	-0.24515009	2.5696821	NM_002203	ITGA2	Homo sapiens integrin, alpha 2 (CD49B, alpha 2 subunit of VLA-2 receptor) (ITGA2), mRNA [NM_002203]	NM_002203	false	52424084	chr5	52424025	+	5q11.2	NM_002203
						1.8478985	A_24_P85099	5.007879	down	-0.58156157	-0.51372766	1.6826754	1.8478985	0.0	-0.12994385	-0.29442215	1.067379	0.8700714	0.8070936	-0.53874016	-0.5739832	1.7860155	NM_003483	HMGA2	Homo sapiens high mobility group AT-hook 2 (HMGA2), transcript variant 1, mRNA [NM_003483]	NM_003483	false	64643300	chr12	64518599	+	12q14.3	NM_003483
						1.4309964	A_23_P91552	6.2092056	down	-0.7875924	-1.483779	1.293272	1.4309964	0.12149477	0.37579536	-0.31994295	0.1331377	-0.27951908	0.0	-1.7782373	-0.80370426	1.5389729	NM_206965	FTCD	Homo sapiens formiminotransferase cyclodeaminase (FTCD), transcript variant A, mRNA [NM_206965]	NM_206965	false	46381618	chr21	46381394	-	21q22.3	NM_206965
						1.6971064	A_24_P684186	6.7498856	down	-1.3747687	-1.1824622	1.5476475	1.6971064	-0.030068398	0.24141264	0.14806604	0.03135538	-0.036058903	0.0	-0.9595046	-1.1403828	1.5269966	U52054	U52054	Human S6 H-8 mRNA expressed in chromosome 6-suppressed melanoma cells. [U52054]	U52054	false	121014910	chr1	121014851	+	1p11.2
						1.6953583	A_23_P114008	5.8685584	down	-1.027235	-1.0755243	1.3985996	1.6953583	-0.4128418	0.0	-0.22846031	0.32519054	0.45818043	0.29254484	-0.91547537	-0.90722895	1.6209631	NM_024795	TM4SF20	Homo sapiens transmembrane 4 L six family member 20 (TM4SF20), mRNA [NM_024795]	NM_024795	false	227935877	chr2	227935818	-	2q36.3	NM_024795
